# Supplementary material for: The Degradation of Hyaluronan in the Skin
Source: Biomolecules. 2022 Feb 3;12(2):251. doi: 10.3390/biom12020251 (PMC8961566; doi:10.3390/biom12020251)
Supplement: Supplementary file 1 [file biomolecules-12-00251-s001.zip]

Archive with 1 entries (1 files):
- biomolecules-1535427-supplementary.pdf
